# Supplementary material for: Upregulation of Orai Channels Contributes to Aging-Related Vascular Alterations in Rat Coronary Arteries
Source: Int J Mol Sci. 2023 Aug 29;24(17):13402. doi: 10.3390/ijms241713402 (PMC10487684; doi:10.3390/ijms241713402)
Supplement: Supplementary file 1 [file ijms-24-13402-s001.zip]

Archive with 1 entries (1 files):
- ijms-2530781-supplementary.pdf
